# Supplementary material for: Editing of a Novel Cd Uptake-Related Gene CUP1 Contributes to Reducing Cd Accumulations in Arabidopsis thaliana and Brassica napus
Source: Cells. 2022 Dec 1;11(23):3888. doi: 10.3390/cells11233888 (PMC9739810; doi:10.3390/cells11233888)
Supplement: Supplementary file 1 [file cells-11-03888-s001.zip]

Archive with 1 entries (1 files):
- cells-1993621-supplementary.pdf
